# Supplementary material for: Provincial Dietary Intake Study (PDIS): Prevalence and Sociodemographic Determinants of the Double Burden of Malnutrition in A Representative Sample of 1 to Under 10-Year-Old Children from Two Urbanized and Economically Active Provinces in South Africa
Source: Int J Environ Res Public Health. 2019 Sep 10;16(18):3334. doi: 10.3390/ijerph16183334 (PMC6765782; doi:10.3390/ijerph16183334)
Supplement: Supplementary file 1 [file ijerph-16-03334-s001.zip]

Archive with 2 entries (2 files):
- ijerph-582563-supple-for xml.docx
- ijerph-582563-supple-for xml.pdf
